# Supplementary material for: Comparison of Bone Evaluation and Metal Artifact between Photon-Counting CT and Five Energy-Integrating-Detector CT under Standardized Conditions Using Cadaveric Forearms
Source: Diagnostics (Basel). 2024 Feb 6;14(4):350. doi: 10.3390/diagnostics14040350 (PMC10888094; doi:10.3390/diagnostics14040350)
Supplement: Supplementary file 1 [file diagnostics-14-00350-s001.zip]

Archive with 1 entries (1 files):
- diagnostics-2797310-supplementary.pdf
